# Supplementary material for: Effectiveness of the Influence of Selected Essential Oils on the Growth of Parasitic Fusarium Isolated from Wheat Kernels from Central Europe
Source: Molecules. 2021 Oct 27;26(21):6488. doi: 10.3390/molecules26216488 (PMC8588391; doi:10.3390/molecules26216488)
Supplement: Supplementary file 1 [file molecules-26-06488-s001.zip]

Archive with 1 entries (1 files):
- molecules-1422145-supplementary.pdf
